# Supplementary material for: Preliminary Screening on Antibacterial Crude Secondary Metabolites Extracted from Bacterial Symbionts and Identification of Functional Bioactive Compounds by FTIR, HPLC and Gas Chromatography–Mass Spectrometry
Source: Molecules. 2024 Jun 19;29(12):2914. doi: 10.3390/molecules29122914 (PMC11206551; doi:10.3390/molecules29122914)
Supplement: Supplementary file 1 [file molecules-29-02914-s001.zip]

Archive with 1 entries (1 files):
- molecules-3013414-supplementary.pdf
